# Supplementary material for: A Prognostic Ferroptosis-Related lncRNA Model Associated With Immune Infiltration in Colon Cancer
Source: Front Genet. 2022 Aug 31;13:934196. doi: 10.3389/fgene.2022.934196 (PMC9470855; doi:10.3389/fgene.2022.934196)
Supplement: Supplementary file 1 [file Presentation1.ZIP]

Archive with 71 entries (68 files):
- Supplementary Material _Figures/
- Supplementary Material _Figures/Figure 10.eps
- __MACOSX/
- __MACOSX/Supplementary Material _Figures/
- __MACOSX/Supplementary Material _Figures/._Figure 10.eps
- Supplementary Material _Figures/.DS_Store
- __MACOSX/Supplementary Material _Figures/._.DS_Store
- Supplementary Material _Figures/Figure 7D.eps
- __MACOSX/Supplementary Material _Figures/._Figure 7D.eps
- Supplementary Material _Figures/Figure 6A.eps
- __MACOSX/Supplementary Material _Figures/._Figure 6A.eps
- Supplementary Material _Figures/Figure 6B.eps
- __MACOSX/Supplementary Material _Figures/._Figure 6B.eps
- Supplementary Material _Figures/Figure 7B.eps
- __MACOSX/Supplementary Material _Figures/._Figure 7B.eps
- Supplementary Material _Figures/Figure 7C.eps
- __MACOSX/Supplementary Material _Figures/._Figure 7C.eps
- Supplementary Material _Figures/Figure 7A.eps
- __MACOSX/Supplementary Material _Figures/._Figure 7A.eps
- Supplementary Material _Figures/Figure 1.eps
- __MACOSX/Supplementary Material _Figures/._Figure 1.eps
- Supplementary Material _Figures/Figure 8B.eps
- __MACOSX/Supplementary Material _Figures/._Figure 8B.eps
- Supplementary Material _Figures/Figure 5E.eps
- __MACOSX/Supplementary Material _Figures/._Figure 5E.eps
- Supplementary Material _Figures/Figure 4A.eps
- __MACOSX/Supplementary Material _Figures/._Figure 4A.eps
- Supplementary Material _Figures/Figure 5D.eps
- __MACOSX/Supplementary Material _Figures/._Figure 5D.eps
- Supplementary Material _Figures/Figure 8A.eps
- __MACOSX/Supplementary Material _Figures/._Figure 8A.eps
- Supplementary Material _Figures/Figure 4B.eps
- __MACOSX/Supplementary Material _Figures/._Figure 4B.eps
- Supplementary Material _Figures/Figure 5F.eps
- __MACOSX/Supplementary Material _Figures/._Figure 5F.eps
- Supplementary Material _Figures/Figure 4C.eps
- __MACOSX/Supplementary Material _Figures/._Figure 4C.eps
- Supplementary Material _Figures/Figure 5C.eps
- __MACOSX/Supplementary Material _Figures/._Figure 5C.eps
- Supplementary Material _Figures/Figure 5B.eps
- __MACOSX/Supplementary Material _Figures/._Figure 5B.eps
- Supplementary Material _Figures/Figure 4F.eps
- __MACOSX/Supplementary Material _Figures/._Figure 4F.eps
- Supplementary Material _Figures/Figure 9A.eps
- __MACOSX/Supplementary Material _Figures/._Figure 9A.eps
- Supplementary Material _Figures/Figure 4D.eps
- __MACOSX/Supplementary Material _Figures/._Figure 4D.eps
- Supplementary Material _Figures/Figure 4E.eps
- __MACOSX/Supplementary Material _Figures/._Figure 4E.eps
- Supplementary Material _Figures/Figure 5A.eps
- __MACOSX/Supplementary Material _Figures/._Figure 5A.eps
- Supplementary Material _Figures/Figure 9B.eps
- __MACOSX/Supplementary Material _Figures/._Figure 9B.eps
- Supplementary Material _Figures/Figure 2B.eps
- __MACOSX/Supplementary Material _Figures/._Figure 2B.eps
- Supplementary Material _Figures/Figure 2C.eps
- __MACOSX/Supplementary Material _Figures/._Figure 2C.eps
- Supplementary Material _Figures/Figure 2A.eps
- __MACOSX/Supplementary Material _Figures/._Figure 2A.eps
- Supplementary Material _Figures/Figure 3D.eps
- __MACOSX/Supplementary Material _Figures/._Figure 3D.eps
- Supplementary Material _Figures/Figure 2D.eps
- __MACOSX/Supplementary Material _Figures/._Figure 2D.eps
- Supplementary Material _Figures/Figure 3A.eps
- __MACOSX/Supplementary Material _Figures/._Figure 3A.eps
- Supplementary Material _Figures/Figure 2E.eps
- __MACOSX/Supplementary Material _Figures/._Figure 2E.eps
- Supplementary Material _Figures/Figure 3C.eps
- __MACOSX/Supplementary Material _Figures/._Figure 3C.eps
- Supplementary Material _Figures/Figure 3B.eps
- __MACOSX/Supplementary Material _Figures/._Figure 3B.eps
